# Supplementary material for: Population Variability Generated during Rescue Process and Passaging of Recombinant Mumps Viruses
Source: Viruses. 2021 Dec 20;13(12):2550. doi: 10.3390/v13122550 (PMC8707793; doi:10.3390/v13122550)
Supplement: Supplementary file 1 [file viruses-13-02550-s001.zip]

Archive with 1 entries (1 files):
- viruses-1455144-supplementary.pdf
